# Supplementary material for: Tar spot susceptibility of corn influences phyllosphere-associated bacterial and fungal microbiomes
Source: Front Microbiol. 2025 Oct 7;16:1581312. doi: 10.3389/fmicb.2025.1581312 (PMC12537778; doi:10.3389/fmicb.2025.1581312)
Supplement: Supplementary file 2 [file Table_2.xlsx]

## Sheet: Faith_bacteria
Supplementary Table S2. Alpha diversity differences between resistant and susceptible corn lines were assessed using pairwise comparisions [Dunn's test (Dunn, 1964) following a non-parametric Kruskal–Wallis rank sum test]. p-values were adjusted using the Benjamini-Hochberg (BH) method. A statistically significant difference was defined as a BH-adjusted p-value ≤ 0.05.
	Comparison	Z	P.unadj	P.adj		Corn.line.ord		LetterGroup
1	4401350 - B97	-2.82862	0.00467488	0.141804		4401350	4401350	a
2	4401350 - CML103	-2.92846	0.00340649	0.154996		B97	B97	a
3	B97 - CML103	-0.0998337	0.920476	1		CML103	CML103	a
4	4401350 - CML52	-0.79867	0.424482	0.877906		CML52	CML52	a
5	B97 - CML52	2.02995	0.0423613	0.256992		CML69	CML69	a
6	CML103 - CML52	2.12979	0.0331892	0.21573		PP685788	PP685788	a
7	4401350 - CML69	-3.12812	0.00175926	0.160092		PP685790	PP685790	a
8	B97 - CML69	-0.299501	0.764558	0.993925		PP685806	PP685806	a
9	CML103 - CML69	-0.199667	0.841741	1		PP685831	PP685831	a
10	CML52 - CML69	-2.32945	0.019835	0.150416		PP685836	PP685836	a
11	4401350 - PP685788	-0.432613	0.665296	0.945968		PP685915	PP685915	a
12	B97 - PP685788	2.39601	0.0165746	0.167588		PP685918	PP685918	a
13	CML103 - PP685788	2.49584	0.0125658	0.163355		PP685919	PP685919	a
14	CML52 - PP685788	0.366057	0.714322	0.955932		PP685920	PP685920	a
15	CML69 - PP685788	2.69551	0.00702807	0.159889
16	4401350 - PP685790	-0.565725	0.571581	0.881591
17	B97 - PP685790	2.2629	0.023642	0.165494
18	CML103 - PP685790	2.36273	0.0181408	0.150074
19	CML52 - PP685790	0.232945	0.815804	1
20	CML69 - PP685790	2.5624	0.0103952	0.15766
21	PP685788 - PP685790	-0.133112	0.894105	1
22	4401350 - PP685806	-0.465891	0.641294	0.956684
23	B97 - PP685806	2.36273	0.0181408	0.165081
24	CML103 - PP685806	2.46257	0.0137947	0.156915
25	CML52 - PP685806	0.332779	0.739301	0.97502
26	CML69 - PP685806	2.66223	0.00776241	0.141276
27	PP685788 - PP685806	-0.0332779	0.973453	1
28	PP685790 - PP685806	0.0998337	0.920476	1
29	4401350 - PP685831	-1.198	0.230915	0.567926
30	B97 - PP685831	1.63062	0.102971	0.312345
31	CML103 - PP685831	1.73045	0.0835496	0.316792
32	CML52 - PP685831	-0.399335	0.689646	0.965505
33	CML69 - PP685831	1.93012	0.0535921	0.270938
34	PP685788 - PP685831	-0.765392	0.444038	0.859733
35	PP685790 - PP685831	-0.63228	0.527204	0.856706
36	PP685806 - PP685831	-0.732114	0.464099	0.84466
37	4401350 - PP685836	-1.16473	0.244129	0.569635
38	B97 - PP685836	1.6639	0.0961333	0.30166
39	CML103 - PP685836	1.76373	0.0777775	0.307729
40	CML52 - PP685836	-0.366057	0.714322	0.970199
41	CML69 - PP685836	1.9634	0.0496001	0.265506
42	PP685788 - PP685836	-0.732114	0.464099	0.861898
43	PP685790 - PP685836	-0.599002	0.549171	0.861631
44	PP685806 - PP685836	-0.698836	0.484654	0.832142
45	PP685831 - PP685836	0.0332779	0.973453	0.995328
46	4401350 - PP685915	-1.23128	0.218217	0.551604
47	B97 - PP685915	1.59734	0.11019	0.313353
48	CML103 - PP685915	1.69717	0.0896638	0.313823
49	CML52 - PP685915	-0.432613	0.665296	0.960983
50	CML69 - PP685915	1.89684	0.0578489	0.263213
51	PP685788 - PP685915	-0.79867	0.424482	0.91971
52	PP685790 - PP685915	-0.665558	0.505693	0.836693
53	PP685806 - PP685915	-0.765392	0.444038	0.878423
54	PP685831 - PP685915	-0.0332779	0.973453	1
55	PP685836 - PP685915	-0.0665558	0.946935	1
56	4401350 - PP685918	-1.23128	0.218217	0.567364
57	B97 - PP685918	1.59734	0.11019	0.323461
58	CML103 - PP685918	1.69717	0.0896638	0.326376
59	CML52 - PP685918	-0.432613	0.665296	0.976483
60	CML69 - PP685918	1.89684	0.0578489	0.277066
61	PP685788 - PP685918	-0.79867	0.424482	0.942142
62	PP685790 - PP685918	-0.665558	0.505693	0.852187
63	PP685806 - PP685918	-0.765392	0.444038	0.897944
64	PP685831 - PP685918	-0.0332779	0.973453	1
65	PP685836 - PP685918	-0.0665558	0.946935	1
66	PP685915 - PP685918	0	1	1
67	4401350 - PP685919	-1.16473	0.244129	0.584626
68	B97 - PP685919	1.6639	0.0961333	0.312433
69	CML103 - PP685919	1.76373	0.0777775	0.321716
70	CML52 - PP685919	-0.366057	0.714322	0.984899
71	CML69 - PP685919	1.9634	0.0496001	0.2821
72	PP685788 - PP685919	-0.732114	0.464099	0.879854
73	PP685790 - PP685919	-0.599002	0.549171	0.876747
74	PP685806 - PP685919	-0.698836	0.484654	0.848145
75	PP685831 - PP685919	0.0332779	0.973453	1
76	PP685836 - PP685919	0	1	1
77	PP685915 - PP685919	0.0665558	0.946935	1
78	PP685918 - PP685919	0.0665558	0.946935	1
79	4401350 - PP685920	-1.26456	0.206029	0.55143
80	B97 - PP685920	1.56406	0.117803	0.324851
81	CML103 - PP685920	1.6639	0.0961333	0.324005
82	CML52 - PP685920	-0.465891	0.641294	0.972629
83	CML69 - PP685920	1.86356	0.0623831	0.270327
84	PP685788 - PP685920	-0.831948	0.405438	0.922372
85	PP685790 - PP685920	-0.698836	0.484654	0.864776
86	PP685806 - PP685920	-0.79867	0.424482	0.898322
87	PP685831 - PP685920	-0.0665558	0.946935	1
88	PP685836 - PP685920	-0.0998337	0.920476	1
89	PP685915 - PP685920	-0.0332779	0.973453	1
90	PP685918 - PP685920	-0.0332779	0.973453	1
91	PP685919 - PP685920	-0.0998337	0.920476	1

## Sheet: Shannon_bacteria
Supplementary Table S2. Alpha diversity differences between resistant and susceptible corn lines were assessed using pairwise comparisions [Dunn's test (Dunn, 1964) following a non-parametric Kruskal–Wallis rank sum test]. p-values were adjusted using the Benjamini-Hochberg (BH) method. A statistically significant difference was defined as a BH-adjusted p-value ≤ 0.05.
	Comparison	Z	P.unadj	P.adj		Corn.line.ord		LetterGroup
1	4401350 - B97	2.69551	0.00702807	0.0710616		4401350	4401350	ab
2	4401350 - CML103	2.29618	0.0216658	0.103768		B97	B97	ac
3	B97 - CML103	-0.399335	0.689646	0.765339		CML103	CML103	ac
4	4401350 - CML52	0.565725	0.571581	0.693518		CML52	CML52	abc
5	B97 - CML52	-2.12979	0.0331892	0.137283		CML69	CML69	abc
6	CML103 - CML52	-1.73045	0.0835496	0.245259		PP685788	PP685788	c
7	4401350 - CML69	1.56406	0.117803	0.306288		PP685790	PP685790	ab
8	B97 - CML69	-1.13145	0.257866	0.451266		PP685806	PP685806	abc
9	CML103 - CML69	-0.732114	0.464099	0.639894		PP685831	PP685831	b
10	CML52 - CML69	0.998337	0.318116	0.499113		PP685836	PP685836	abc
11	4401350 - PP685788	2.99501	0.00274434	0.0416224		PP685915	PP685915	abc
12	B97 - PP685788	0.299501	0.764558	0.828271		PP685918	PP685918	b
13	CML103 - PP685788	0.698836	0.484654	0.658262		PP685919	PP685919	abc
14	CML52 - PP685788	2.42929	0.0151285	0.0917797		PP685920	PP685920	abc
15	CML69 - PP685788	1.43095	0.152444	0.355704
16	4401350 - PP685790	0.0665558	0.946935	0.957457
17	B97 - PP685790	-2.62896	0.00856476	0.0708539
18	CML103 - PP685790	-2.22962	0.0257727	0.111682
19	CML52 - PP685790	-0.499169	0.617661	0.729962
20	CML69 - PP685790	-1.49751	0.134262	0.321521
21	PP685788 - PP685790	-2.92846	0.00340649	0.0387489
22	4401350 - PP685806	1.16473	0.244129	0.444316
23	B97 - PP685806	-1.53078	0.125823	0.309456
24	CML103 - PP685806	-1.13145	0.257866	0.460114
25	CML52 - PP685806	0.599002	0.549171	0.684583
26	CML69 - PP685806	-0.399335	0.689646	0.774788
27	PP685788 - PP685806	-1.83029	0.0672073	0.218424
28	PP685790 - PP685806	1.09817	0.27213	0.467242
29	4401350 - PP685831	-0.831948	0.405438	0.595079
30	B97 - PP685831	-3.52746	0.000419568	0.0127269
31	CML103 - PP685831	-3.12812	0.00175926	0.0320185
32	CML52 - PP685831	-1.39767	0.162211	0.369031
33	CML69 - PP685831	-2.39601	0.0165746	0.0942683
34	PP685788 - PP685831	-3.82696	0.000129735	0.0118059
35	PP685790 - PP685831	-0.898504	0.368917	0.559524
36	PP685806 - PP685831	-1.99667	0.0458605	0.181448
37	4401350 - PP685836	0.998337	0.318116	0.507869
38	B97 - PP685836	-1.69717	0.0896638	0.254981
39	CML103 - PP685836	-1.29784	0.194343	0.411284
40	CML52 - PP685836	0.432613	0.665296	0.766354
41	CML69 - PP685836	-0.565725	0.571581	0.70289
42	PP685788 - PP685836	-1.99667	0.0458605	0.173888
43	PP685790 - PP685836	0.931782	0.351449	0.542066
44	PP685806 - PP685836	-0.16639	0.86785	0.897436
45	PP685831 - PP685836	1.83029	0.0672073	0.235225
46	4401350 - PP685915	1.63062	0.102971	0.275599
47	B97 - PP685915	-1.06489	0.286924	0.466252
48	CML103 - PP685915	-0.665558	0.505693	0.676737
49	CML52 - PP685915	1.06489	0.286924	0.474729
50	CML69 - PP685915	0.0665558	0.946935	0.946935
51	PP685788 - PP685915	-1.36439	0.172443	0.373627
52	PP685790 - PP685915	1.56406	0.117803	0.29778
53	PP685806 - PP685915	0.465891	0.641294	0.748176
54	PP685831 - PP685915	2.46257	0.0137947	0.0965628
55	PP685836 - PP685915	0.63228	0.527204	0.675712
56	4401350 - PP685918	-0.665558	0.505693	0.666929
57	B97 - PP685918	-3.36107	0.000776413	0.0176634
58	CML103 - PP685918	-2.96173	0.00305911	0.0397685
59	CML52 - PP685918	-1.23128	0.218217	0.422505
60	CML69 - PP685918	-2.22962	0.0257727	0.117266
61	PP685788 - PP685918	-3.66057	0.000251654	0.0114503
62	PP685790 - PP685918	-0.732114	0.464099	0.649738
63	PP685806 - PP685918	-1.83029	0.0672073	0.226513
64	PP685831 - PP685918	0.16639	0.86785	0.918307
65	PP685836 - PP685918	-1.6639	0.0961333	0.265095
66	PP685915 - PP685918	-2.29618	0.0216658	0.109533
67	4401350 - PP685919	1.79701	0.0723344	0.22698
68	B97 - PP685919	-0.898504	0.368917	0.550352
69	CML103 - PP685919	-0.499169	0.617661	0.739567
70	CML52 - PP685919	1.23128	0.218217	0.43169
71	CML69 - PP685919	0.232945	0.815804	0.87339
72	PP685788 - PP685919	-1.198	0.230915	0.437777
73	PP685790 - PP685919	1.73045	0.0835496	0.253434
74	PP685806 - PP685919	0.63228	0.527204	0.685365
75	PP685831 - PP685919	2.62896	0.00856476	0.0779393
76	PP685836 - PP685919	0.79867	0.424482	0.61314
77	PP685915 - PP685919	0.16639	0.86785	0.887353
78	PP685918 - PP685919	2.46257	0.0137947	0.0896655
79	4401350 - PP685920	0.399335	0.689646	0.784473
80	B97 - PP685920	-2.29618	0.0216658	0.115976
81	CML103 - PP685920	-1.89684	0.0578489	0.21057
82	CML52 - PP685920	-0.16639	0.86785	0.907752
83	CML69 - PP685920	-1.16473	0.244129	0.453383
84	PP685788 - PP685920	-2.59568	0.00944046	0.0715902
85	PP685790 - PP685920	0.332779	0.739301	0.810559
86	PP685806 - PP685920	-0.765392	0.444038	0.631367
87	PP685831 - PP685920	1.23128	0.218217	0.441283
88	PP685836 - PP685920	-0.599002	0.549171	0.694091
89	PP685915 - PP685920	-1.23128	0.218217	0.451313
90	PP685918 - PP685920	1.06489	0.286924	0.48352
91	PP685919 - PP685920	-1.39767	0.162211	0.36003

## Sheet: Evennes_bacteria
Supplementary Table S2. Alpha diversity differences between resistant and susceptible corn lines were assessed using pairwise comparisions [Dunn's test (Dunn, 1964) following a non-parametric Kruskal–Wallis rank sum test]. p-values were adjusted using the Benjamini-Hochberg (BH) method. A statistically significant difference was defined as a BH-adjusted p-value ≤ 0.05.
	Comparison	Z	P.unadj	P.adj		Corn.line.ord		LetterGroup
1	4401350 - B97	2.06323	0.0390907	0.136817		4401350	4401350	abc
2	4401350 - CML103	1.9634	0.0496001	0.155642		B97	B97	a
3	B97 - CML103	-0.0998337	0.920476	0.920476		CML103	CML103	a
4	4401350 - CML52	-0.96506	0.334515	0.53405		CML52	CML52	bc
5	B97 - CML52	-3.02829	0.00245942	0.0373011		CML69	CML69	ab
6	CML103 - CML52	-2.92846	0.00340649	0.0344434		PP685788	PP685788	ab
7	4401350 - CML69	1.23128	0.218217	0.413703		PP685790	PP685790	c
8	B97 - CML69	-0.831948	0.405438	0.585633		PP685806	PP685806	abc
9	CML103 - CML69	-0.732114	0.464099	0.630343		PP685831	PP685831	bc
10	CML52 - CML69	2.19634	0.0280674	0.116097		PP685836	PP685836	abc
11	4401350 - PP685788	1.53078	0.125823	0.286247		PP685915	PP685915	ab
12	B97 - PP685788	-0.532447	0.594417	0.730972		PP685918	PP685918	bc
13	CML103 - PP685788	-0.432613	0.665296	0.786259		PP685919	PP685919	abc
14	CML52 - PP685788	2.49584	0.0125658	0.0762325		PP685920	PP685920	bc
15	CML69 - PP685788	0.299501	0.764558	0.828271
16	4401350 - PP685790	-1.73045	0.0835496	0.217229
17	B97 - PP685790	-3.79368	0.00014843	0.0135071
18	CML103 - PP685790	-3.69385	0.000220885	0.0100503
19	CML52 - PP685790	-0.765392	0.444038	0.621653
20	CML69 - PP685790	-2.96173	0.00305911	0.0397685
21	PP685788 - PP685790	-3.26124	0.00110928	0.0336481
22	4401350 - PP685806	0.332779	0.739301	0.830573
23	B97 - PP685806	-1.73045	0.0835496	0.223618
24	CML103 - PP685806	-1.63062	0.102971	0.246588
25	CML52 - PP685806	1.29784	0.194343	0.384461
26	CML69 - PP685806	-0.898504	0.368917	0.569008
27	PP685788 - PP685806	-1.198	0.230915	0.420265
28	PP685790 - PP685806	2.06323	0.0390907	0.14229
29	4401350 - PP685831	-1.06489	0.286924	0.492643
30	B97 - PP685831	-3.12812	0.00175926	0.0400231
31	CML103 - PP685831	-3.02829	0.00245942	0.0447614
32	CML52 - PP685831	-0.0998337	0.920476	0.930704
33	CML69 - PP685831	-2.29618	0.0216658	0.0938852
34	PP685788 - PP685831	-2.59568	0.00944046	0.061363
35	PP685790 - PP685831	0.665558	0.505693	0.648142
36	PP685806 - PP685831	-1.39767	0.162211	0.343285
37	4401350 - PP685836	-0.399335	0.689646	0.804587
38	B97 - PP685836	-2.46257	0.0137947	0.0784573
39	CML103 - PP685836	-2.36273	0.0181408	0.0868848
40	CML52 - PP685836	0.565725	0.571581	0.722415
41	CML69 - PP685836	-1.63062	0.102971	0.253253
42	PP685788 - PP685836	-1.93012	0.0535921	0.162563
43	PP685790 - PP685836	1.33112	0.183151	0.370371
44	PP685806 - PP685836	-0.732114	0.464099	0.639894
45	PP685831 - PP685836	0.665558	0.505693	0.657401
46	4401350 - PP685915	1.03162	0.302252	0.50009
47	B97 - PP685915	-1.03162	0.302252	0.509351
48	CML103 - PP685915	-0.931782	0.351449	0.551412
49	CML52 - PP685915	1.99667	0.0458605	0.149047
50	CML69 - PP685915	-0.199667	0.841741	0.880441
51	PP685788 - PP685915	-0.499169	0.617661	0.749428
52	PP685790 - PP685915	2.76207	0.00574367	0.0435562
53	PP685806 - PP685915	0.698836	0.484654	0.648582
54	PP685831 - PP685915	2.09651	0.0360371	0.136641
55	PP685836 - PP685915	1.43095	0.152444	0.338352
56	4401350 - PP685918	-0.765392	0.444038	0.631367
57	B97 - PP685918	-2.82862	0.00467488	0.038674
58	CML103 - PP685918	-2.72879	0.00635673	0.0444971
59	CML52 - PP685918	0.199667	0.841741	0.901158
60	CML69 - PP685918	-1.99667	0.0458605	0.154567
61	PP685788 - PP685918	-2.29618	0.0216658	0.0985794
62	PP685790 - PP685918	0.96506	0.334515	0.543587
63	PP685806 - PP685918	-1.09817	0.27213	0.485565
64	PP685831 - PP685918	0.299501	0.764558	0.83825
65	PP685836 - PP685918	-0.366057	0.714322	0.812542
66	PP685915 - PP685918	-1.79701	0.0723344	0.205701
67	4401350 - PP685919	0.665558	0.505693	0.666929
68	B97 - PP685919	-1.39767	0.162211	0.335483
69	CML103 - PP685919	-1.29784	0.194343	0.376281
70	CML52 - PP685919	1.63062	0.102971	0.260288
71	CML69 - PP685919	-0.565725	0.571581	0.712519
72	PP685788 - PP685919	-0.865226	0.386915	0.586821
73	PP685790 - PP685919	2.39601	0.0165746	0.083794
74	PP685806 - PP685919	0.332779	0.739301	0.820444
75	PP685831 - PP685919	1.73045	0.0835496	0.230394
76	PP685836 - PP685919	1.06489	0.286924	0.502117
77	PP685915 - PP685919	-0.366057	0.714322	0.822827
78	PP685918 - PP685919	1.43095	0.152444	0.330296
79	4401350 - PP685920	-0.865226	0.386915	0.577201
80	B97 - PP685920	-2.92846	0.00340649	0.0387489
81	CML103 - PP685920	-2.82862	0.00467488	0.0425414
82	CML52 - PP685920	0.0998337	0.920476	0.941161
83	CML69 - PP685920	-2.09651	0.0360371	0.142582
84	PP685788 - PP685920	-2.39601	0.0165746	0.0887231
85	PP685790 - PP685920	0.865226	0.386915	0.567891
86	PP685806 - PP685920	-1.198	0.230915	0.428842
87	PP685831 - PP685920	0.199667	0.841741	0.890679
88	PP685836 - PP685920	-0.465891	0.641294	0.767865
89	PP685915 - PP685920	-1.89684	0.0578489	0.169815
90	PP685918 - PP685920	-0.0998337	0.920476	0.951856
91	PP685919 - PP685920	-1.53078	0.125823	0.293586

## Sheet: Faith_fungal
Supplementary Table S2. Alpha diversity differences between resistant and susceptible corn lines were assessed using pairwise comparisions [Dunn's test (Dunn, 1964) following a non-parametric Kruskal–Wallis rank sum test]. p-values were adjusted using the Benjamini-Hochberg (BH) method. A statistically significant difference was defined as a BH-adjusted p-value ≤ 0.05.
	Comparison	Z	P.unadj	P.adj		Corn.line.ord		LetterGroup
1	4401350 - B97	0.167651	0.866858	0.928048		4401350	4401350	abcd
2	4401350 - CML103	-2.33187	0.0197074	0.0996318		B97	B97	ab
3	B97 - CML103	-2.79455	0.00519716	0.0472942		CML103	CML103	cd
4	4401350 - CML69	-2.42332	0.0153794	0.0933018		CML69	CML69	c
5	B97 - CML69	-2.89679	0.00376999	0.0428837		PP685788	PP685788	abcd
6	CML103 - CML69	-0.10224	0.918566	0.939208		PP685790	PP685790	abcd
7	4401350 - PP685788	-0.960183	0.336963	0.502683		PP685806	PP685806	c
8	B97 - PP685788	-1.26096	0.207324	0.401415		PP685831	PP685831	acd
9	CML103 - PP685788	1.5336	0.125129	0.299651		PP685836	PP685836	b
10	CML69 - PP685788	1.63584	0.101874	0.264872		PP685915	PP685915	abcd
11	4401350 - PP685790	-1.32597	0.184851	0.373809		PP685918	PP685918	ab
12	B97 - PP685790	-1.66992	0.0949361	0.254094		PP685919	PP685919	abcd
13	CML103 - PP685790	1.12464	0.260743	0.447691		PP685920	PP685920	abd
14	CML69 - PP685790	1.22688	0.219869	0.408328		PP685950	PP685950	abcd
15	PP685788 - PP685790	-0.408959	0.68257	0.806673
16	4401350 - PP685806	-2.51476	0.0119112	0.0774227
17	B97 - PP685806	-2.99903	0.00270839	0.0410772
18	CML103 - PP685806	-0.204479	0.837979	0.918748
19	CML69 - PP685806	-0.10224	0.918566	0.949881
20	PP685788 - PP685806	-1.73808	0.0821975	0.24129
21	PP685790 - PP685806	-1.32912	0.18381	0.380152
22	4401350 - PP685831	-1.87464	0.0608419	0.212947
23	B97 - PP685831	-2.28335	0.0224095	0.101963
24	CML103 - PP685831	0.511199	0.609212	0.759429
25	CML69 - PP685831	0.613438	0.539587	0.722094
26	PP685788 - PP685831	-1.0224	0.306593	0.481034
27	PP685790 - PP685831	-0.613438	0.539587	0.732871
28	PP685806 - PP685831	0.715678	0.47419	0.684941
29	4401350 - PP685836	0.594399	0.552245	0.728324
30	B97 - PP685836	0.477119	0.633278	0.768377
31	CML103 - PP685836	3.27167	0.00106914	0.0324305
32	CML69 - PP685836	3.37391	0.000741083	0.0337193
33	PP685788 - PP685836	1.73808	0.0821975	0.249333
34	PP685790 - PP685836	2.14703	0.0317906	0.12578
35	PP685806 - PP685836	3.47615	0.000508666	0.0462886
36	PP685831 - PP685836	2.76047	0.00577178	0.0477484
37	4401350 - PP685915	-0.990665	0.321849	0.496412
38	B97 - PP685915	-1.29504	0.195308	0.386369
39	CML103 - PP685915	1.49952	0.13374	0.31206
40	CML69 - PP685915	1.60176	0.10921	0.276058
41	PP685788 - PP685915	-0.0340799	0.972813	0.983622
42	PP685790 - PP685915	0.374879	0.70775	0.825709
43	PP685806 - PP685915	1.704	0.0883819	0.251336
44	PP685831 - PP685915	0.988317	0.322997	0.489879
45	PP685836 - PP685915	-1.77216	0.0763688	0.23964
46	4401350 - PP685918	0.289579	0.772138	0.856885
47	B97 - PP685918	0.13632	0.891569	0.943404
48	CML103 - PP685918	2.93087	0.00338012	0.0439415
49	CML69 - PP685918	3.03311	0.00242046	0.0440523
50	PP685788 - PP685918	1.39728	0.162331	0.343537
51	PP685790 - PP685918	1.80624	0.0708816	0.238897
52	PP685806 - PP685918	3.13535	0.00171648	0.03905
53	PP685831 - PP685918	2.41967	0.0155344	0.0883522
54	PP685836 - PP685918	-0.340799	0.733255	0.834077
55	PP685915 - PP685918	1.43136	0.152328	0.338094
56	4401350 - PP685919	-1.41741	0.156362	0.338785
57	B97 - PP685919	-1.77216	0.0763688	0.248199
58	CML103 - PP685919	1.0224	0.306593	0.489473
59	CML69 - PP685919	1.12464	0.260743	0.4563
60	PP685788 - PP685919	-0.511199	0.609212	0.769976
61	PP685790 - PP685919	-0.10224	0.918566	0.960799
62	PP685806 - PP685919	1.22688	0.219869	0.416835
63	PP685831 - PP685919	0.511199	0.609212	0.780821
64	PP685836 - PP685919	-2.24927	0.0244951	0.106145
65	PP685915 - PP685919	-0.477119	0.633278	0.77876
66	PP685918 - PP685919	-1.90847	0.0563299	0.205041
67	4401350 - PP685920	0.015241	0.98784	0.98784
68	B97 - PP685920	-0.1704	0.864696	0.936754
69	CML103 - PP685920	2.62415	0.00868648	0.0608053
70	CML69 - PP685920	2.72639	0.00640308	0.0485567
71	PP685788 - PP685920	1.09056	0.275468	0.455774
72	PP685790 - PP685920	1.49952	0.13374	0.304258
73	PP685806 - PP685920	2.82863	0.00467474	0.0472668
74	PP685831 - PP685920	2.11295	0.0346047	0.131209
75	PP685836 - PP685920	-0.647518	0.517297	0.713242
76	PP685915 - PP685920	1.12464	0.260743	0.465247
77	PP685918 - PP685920	-0.306719	0.759057	0.852768
78	PP685919 - PP685920	1.60176	0.10921	0.268597
79	4401350 - PP685950	-0.350543	0.725931	0.836199
80	B97 - PP685950	-0.579358	0.562347	0.731052
81	CML103 - PP685950	2.21519	0.0267467	0.110634
82	CML69 - PP685950	2.31743	0.0204801	0.098089
83	PP685788 - PP685950	0.681598	0.495493	0.69369
84	PP685790 - PP685950	1.09056	0.275468	0.464214
85	PP685806 - PP685950	2.41967	0.0155344	0.083155
86	PP685831 - PP685950	1.704	0.0883819	0.24372
87	PP685836 - PP685950	-1.05648	0.29075	0.472469
88	PP685915 - PP685950	0.715678	0.47419	0.674239
89	PP685918 - PP685950	-0.715678	0.47419	0.695989
90	PP685919 - PP685950	1.1928	0.232949	0.423967
91	PP685920 - PP685950	-0.408959	0.68257	0.817288

## Sheet: Shannon_fungal
Supplementary Table S2. Alpha diversity differences between resistant and susceptible corn lines were assessed using pairwise comparisions (Dunn's test (1964) following a non-parametric Kruskal–Wallis rank sum test). p-values were adjusted using the Benjamini-Hochberg (BH) method. A statistically significant difference was defined as a BH-adjusted p-value ≤ 0.05.
	Comparison	Z	P.unadj	P.adj		Corn.line.ord		LetterGroup
1	4401350 - B97	-0.335302	0.737397	0.838789		4401350	4401350	abcd
2	4401350 - CML103	-2.65193	0.00800322	0.0662085		B97	B97	abcd
3	B97 - CML103	-2.59007	0.00959556	0.0623711		CML103	CML103	a
4	4401350 - CML69	-2.10326	0.0354432	0.146606		CML69	CML69	abc
5	B97 - CML69	-1.97663	0.0480829	0.162057		PP685788	PP685788	bd
6	CML103 - CML69	0.613438	0.539587	0.691583		PP685790	PP685790	abcd
7	4401350 - PP685788	0.30482	0.760503	0.833805		PP685806	PP685806	ac
8	B97 - PP685788	0.715678	0.47419	0.644049		PP685831	PP685831	abc
9	CML103 - PP685788	3.30575	0.000947222	0.0287324		PP685836	PP685836	abcd
10	CML69 - PP685788	2.69231	0.00709584	0.0645721		PP685915	PP685915	abcd
11	4401350 - PP685790	-1.55458	0.120046	0.295247		PP685918	PP685918	bcd
12	B97 - PP685790	-1.3632	0.172821	0.365737		PP685919	PP685919	abcd
13	CML103 - PP685790	1.22688	0.219869	0.416835		PP685920	PP685920	d
14	CML69 - PP685790	0.613438	0.539587	0.701462		PP685950	PP685950	abcd
15	PP685788 - PP685790	-2.07887	0.0376289	0.142676
16	4401350 - PP685806	-2.53001	0.0114061	0.064872
17	B97 - PP685806	-2.45375	0.0141374	0.0756766
18	CML103 - PP685806	0.13632	0.891569	0.921963
19	CML69 - PP685806	-0.477119	0.633278	0.748419
20	PP685788 - PP685806	-3.16943	0.00152737	0.0277982
21	PP685790 - PP685806	-1.09056	0.275468	0.464214
22	4401350 - PP685831	-2.04229	0.0411224	0.143928
23	B97 - PP685831	-1.90847	0.0563299	0.176759
24	CML103 - PP685831	0.681598	0.495493	0.663086
25	CML69 - PP685831	0.0681598	0.945658	0.956166
26	PP685788 - PP685831	-2.62415	0.00868648	0.0658724
27	PP685790 - PP685831	-0.545279	0.585562	0.740085
28	PP685806 - PP685831	0.545279	0.585562	0.720083
29	4401350 - PP685836	-0.182892	0.854883	0.904585
30	B97 - PP685836	0.1704	0.864696	0.904452
31	CML103 - PP685836	2.76047	0.00577178	0.0583591
32	CML69 - PP685836	2.14703	0.0317906	0.137759
33	PP685788 - PP685836	-0.545279	0.585562	0.729947
34	PP685790 - PP685836	1.5336	0.125129	0.291968
35	PP685806 - PP685836	2.62415	0.00868648	0.0608053
36	PP685831 - PP685836	2.07887	0.0376289	0.14888
37	4401350 - PP685915	-1.09735	0.272488	0.467856
38	B97 - PP685915	-0.851998	0.394215	0.569422
39	CML103 - PP685915	1.73808	0.0821975	0.226666
40	CML69 - PP685915	1.12464	0.260743	0.4563
41	PP685788 - PP685915	-1.56768	0.116957	0.295641
42	PP685790 - PP685915	0.511199	0.609212	0.739177
43	PP685806 - PP685915	1.60176	0.10921	0.283945
44	PP685831 - PP685915	1.05648	0.29075	0.48106
45	PP685836 - PP685915	-1.0224	0.306593	0.481034
46	4401350 - PP685918	0	1	1
47	B97 - PP685918	0.374879	0.70775	0.825709
48	CML103 - PP685918	2.96495	0.0030273	0.0393549
49	CML69 - PP685918	2.35151	0.0186972	0.0945247
50	PP685788 - PP685918	-0.340799	0.733255	0.844635
51	PP685790 - PP685918	1.73808	0.0821975	0.233749
52	PP685806 - PP685918	2.82863	0.00467474	0.0531751
53	PP685831 - PP685918	2.28335	0.0224095	0.10733
54	PP685836 - PP685918	0.204479	0.837979	0.89713
55	PP685915 - PP685918	1.22688	0.219869	0.425704
56	4401350 - PP685919	-1.28024	0.200459	0.414586
57	B97 - PP685919	-1.05648	0.29075	0.472469
58	CML103 - PP685919	1.5336	0.125129	0.299651
59	CML69 - PP685919	0.920158	0.35749	0.533305
60	PP685788 - PP685919	-1.77216	0.0763688	0.224179
61	PP685790 - PP685919	0.306719	0.759057	0.842368
62	PP685806 - PP685919	1.39728	0.162331	0.351716
63	PP685831 - PP685919	0.851998	0.394215	0.578606
64	PP685836 - PP685919	-1.22688	0.219869	0.434958
65	PP685915 - PP685919	-0.204479	0.837979	0.90781
66	PP685918 - PP685919	-1.43136	0.152328	0.338094
67	4401350 - PP685920	0.731568	0.464432	0.640354
68	B97 - PP685920	1.1928	0.232949	0.432619
69	CML103 - PP685920	3.78287	0.00015503	0.0141078
70	CML69 - PP685920	3.16943	0.00152737	0.0347478
71	PP685788 - PP685920	0.477119	0.633278	0.758267
72	PP685790 - PP685920	2.55599	0.0105885	0.064237
73	PP685806 - PP685920	3.64655	0.000265784	0.0120932
74	PP685831 - PP685920	3.10127	0.00192691	0.0292249
75	PP685836 - PP685920	1.0224	0.306593	0.489473
76	PP685915 - PP685920	2.04479	0.0408751	0.148785
77	PP685918 - PP685920	0.817918	0.413404	0.587809
78	PP685919 - PP685920	2.24927	0.0244951	0.111453
79	4401350 - PP685950	-1.00591	0.314461	0.485016
80	B97 - PP685950	-0.749758	0.4534	0.634761
81	CML103 - PP685950	1.84032	0.065722	0.199357
82	CML69 - PP685950	1.22688	0.219869	0.444624
83	PP685788 - PP685950	-1.46544	0.142802	0.324875
84	PP685790 - PP685950	0.613438	0.539587	0.711629
85	PP685806 - PP685950	1.704	0.0883819	0.236552
86	PP685831 - PP685950	1.15872	0.246572	0.44876
87	PP685836 - PP685950	-0.920158	0.35749	0.542194
88	PP685915 - PP685950	0.10224	0.918566	0.939208
89	PP685918 - PP685950	-1.12464	0.260743	0.465247
90	PP685919 - PP685950	0.306719	0.759057	0.852768
91	PP685920 - PP685950	-1.94255	0.05207	0.169227

## Sheet: Evennes_fungal
Supplementary Table S2. Alpha diversity differences between resistant and susceptible corn lines were assessed using pairwise comparisions (Dunn's test (Dunn, 1964) following a non-parametric Kruskal–Wallis rank sum test). p-values were adjusted using the Benjamini-Hochberg (BH) method. A statistically significant difference was defined as a BH-adjusted p-value ≤ 0.05.
	Comparison	Z	P.unadj	P.adj		Corn.line.ord		LetterGroup
1	4401350 - B97	-0.350543	0.725931	0.825747		4401350	4401350	abc
2	4401350 - CML103	-2.54525	0.0109201	0.0828104		B97	B97	abc
3	B97 - CML103	-2.45375	0.0141374	0.0804064		CML103	CML103	a
4	4401350 - CML69	-2.14898	0.0316359	0.137089		CML69	CML69	ab
5	B97 - CML69	-2.01071	0.0443556	0.149495		PP685788	PP685788	c
6	CML103 - CML69	0.443039	0.657738	0.777326		PP685790	PP685790	abc
7	4401350 - PP685788	0.502953	0.614997	0.756281		PP685806	PP685806	ab
8	B97 - PP685788	0.954237	0.339963	0.533391		PP685831	PP685831	ab
9	CML103 - PP685788	3.40799	0.000654431	0.0198511		PP685836	PP685836	abc
10	CML69 - PP685788	2.96495	0.0030273	0.0344356		PP685915	PP685915	abc
11	4401350 - PP685790	-1.53934	0.123721	0.304287		PP685918	PP685918	bc
12	B97 - PP685790	-1.32912	0.18381	0.380152		PP685919	PP685919	abc
13	CML103 - PP685790	1.12464	0.260743	0.447691		PP685920	PP685920	c
14	CML69 - PP685790	0.681598	0.495493	0.653476		PP685950	PP685950	abc
15	PP685788 - PP685790	-2.28335	0.0224095	0.10733
16	4401350 - PP685806	-2.33187	0.0197074	0.105492
17	B97 - PP685806	-2.21519	0.0267467	0.121698
18	CML103 - PP685806	0.238559	0.811447	0.879068
19	CML69 - PP685806	-0.204479	0.837979	0.89713
20	PP685788 - PP685806	-3.16943	0.00152737	0.0231652
21	PP685790 - PP685806	-0.886078	0.375576	0.569623
22	4401350 - PP685831	-2.1185	0.0341328	0.141186
23	B97 - PP685831	-1.97663	0.0480829	0.150881
24	CML103 - PP685831	0.477119	0.633278	0.768377
25	CML69 - PP685831	0.0340799	0.972813	0.972813
26	PP685788 - PP685831	-2.93087	0.00338012	0.0341767
27	PP685790 - PP685831	-0.647518	0.517297	0.672486
28	PP685806 - PP685831	0.238559	0.811447	0.889659
29	4401350 - PP685836	-0.289579	0.772138	0.856885
30	B97 - PP685836	0.0681598	0.945658	0.966909
31	CML103 - PP685836	2.52191	0.0116718	0.0817029
32	CML69 - PP685836	2.07887	0.0376289	0.142676
33	PP685788 - PP685836	-0.886078	0.375576	0.551248
34	PP685790 - PP685836	1.39728	0.162331	0.369302
35	PP685806 - PP685836	2.28335	0.0224095	0.113293
36	PP685831 - PP685836	2.04479	0.0408751	0.143063
37	4401350 - PP685915	-0.990665	0.321849	0.513829
38	B97 - PP685915	-0.715678	0.47419	0.634578
39	CML103 - PP685915	1.73808	0.0821975	0.226666
40	CML69 - PP685915	1.29504	0.195308	0.394955
41	PP685788 - PP685915	-1.66992	0.0949361	0.254094
42	PP685790 - PP685915	0.613438	0.539587	0.691583
43	PP685806 - PP685915	1.49952	0.13374	0.320272
44	PP685831 - PP685915	1.26096	0.207324	0.401415
45	PP685836 - PP685915	-0.783838	0.433135	0.606389
46	4401350 - PP685918	0.106687	0.915037	0.957108
47	B97 - PP685918	0.511199	0.609212	0.759429
48	CML103 - PP685918	2.96495	0.0030273	0.0393549
49	CML69 - PP685918	2.52191	0.0116718	0.075867
50	PP685788 - PP685918	-0.443039	0.657738	0.767361
51	PP685790 - PP685918	1.84032	0.065722	0.199357
52	PP685806 - PP685918	2.72639	0.00640308	0.058268
53	PP685831 - PP685918	2.48783	0.0128524	0.0779712
54	PP685836 - PP685918	0.443039	0.657738	0.757647
55	PP685915 - PP685918	1.22688	0.219869	0.416835
56	4401350 - PP685919	-1.08211	0.279203	0.453705
57	B97 - PP685919	-0.817918	0.413404	0.587809
58	CML103 - PP685919	1.63584	0.101874	0.264872
59	CML69 - PP685919	1.1928	0.232949	0.432619
60	PP685788 - PP685919	-1.77216	0.0763688	0.217174
61	PP685790 - PP685919	0.511199	0.609212	0.769976
62	PP685806 - PP685919	1.39728	0.162331	0.378771
63	PP685831 - PP685919	1.15872	0.246572	0.4315
64	PP685836 - PP685919	-0.886078	0.375576	0.560285
65	PP685915 - PP685919	-0.10224	0.918566	0.949881
66	PP685918 - PP685919	-1.32912	0.18381	0.388992
67	4401350 - PP685920	0.777291	0.436987	0.602513
68	B97 - PP685920	1.26096	0.207324	0.410142
69	CML103 - PP685920	3.71471	0.000203437	0.0185128
70	CML69 - PP685920	3.27167	0.00106914	0.0243229
71	PP685788 - PP685920	0.306719	0.759057	0.852768
72	PP685790 - PP685920	2.59007	0.00959556	0.0793814
73	PP685806 - PP685920	3.47615	0.000508666	0.0231443
74	PP685831 - PP685920	3.23759	0.00120543	0.0219389
75	PP685836 - PP685920	1.1928	0.232949	0.423967
76	PP685915 - PP685920	1.97663	0.0480829	0.15627
77	PP685918 - PP685920	0.749758	0.4534	0.615813
78	PP685919 - PP685920	2.07887	0.0376289	0.136969
79	4401350 - PP685950	-1.11259	0.265883	0.439916
80	B97 - PP685950	-0.851998	0.394215	0.569422
81	CML103 - PP685950	1.60176	0.10921	0.276058
82	CML69 - PP685950	1.15872	0.246572	0.439961
83	PP685788 - PP685950	-1.80624	0.0708816	0.208072
84	PP685790 - PP685950	0.477119	0.633278	0.758267
85	PP685806 - PP685950	1.3632	0.172821	0.374445
86	PP685831 - PP685950	1.12464	0.260743	0.4394
87	PP685836 - PP685950	-0.920158	0.35749	0.551384
88	PP685915 - PP685950	-0.13632	0.891569	0.943404
89	PP685918 - PP685950	-1.3632	0.172821	0.383578
90	PP685919 - PP685950	-0.0340799	0.972813	0.983622
91	PP685920 - PP685950	-2.11295	0.0346047	0.136914
