# Supplementary material for: Tar spot susceptibility of corn influences phyllosphere-associated bacterial and fungal microbiomes
Source: Front Microbiol. 2025 Oct 7;16:1581312. doi: 10.3389/fmicb.2025.1581312 (PMC12537778; doi:10.3389/fmicb.2025.1581312)
Supplement: Supplementary file 3 [file Table_3.xlsx]

## Sheet: Sheet1
	Supplementary Table S3: PERMANOVA results showing significant differences in bacterial and fungal community composition between resistant and susceptible lines. Bray-Curtis dissimalarity and Unweighted UniFrac distance measures were used to assess community composition. The degree of freedom (df) for all tests were 2. All p-values were 0.001 based on 999 permutations, indicating statistically sig…
	Group	Diversity Metric	Degree of Freedom	Sum of Sqs	R2	F	Pr(>F)
	Bacteria	Bray-Curtis dissimilarity	1	0.775	0.068	2.959	0.001
		Residual	40	10.4767	0.931107	NA	NA
		Total	41	11.2519	1	NA	NA
		Unweighted UniFrac distance	1	0.504	0.059	2.51	0.001
		Residual	40	8.03165	0.940949	NA	NA
		Total	41	8.5357	1	NA	NA
	Fungi	Bray-Curtis dissimilarity	1	3.554	0.735	108.18	0.001
		Residual	39	1.28143	0.264982	NA	NA
		Total	40	4.83591	1	NA	NA
		Unweighted UniFrac distance	1	1.409	0.267	14.23	0.001
		Residual	39	3.86228	0.73261	NA	NA
		Total	40	5.27194	1	NA	NA
